# Supplementary material for: Empirical Research on Male Preference in China: A Result of Gender Imbalance in the Seventh Population Census
Source: Int J Environ Res Public Health. 2022 May 26;19(11):6482. doi: 10.3390/ijerph19116482 (PMC9180325; doi:10.3390/ijerph19116482)
Supplement: Supplementary file 1 [file ijerph-19-06482-s001.zip]

Archive with 1 entries (1 files):
- ijerph-1726953-supplementary.pdf
